# Supplementary material for: Secondary Metabolites with α-Glucosidase Inhibitory Activity from Mangrove Endophytic Fungus Talaromyces sp. CY-3
Source: Mar Drugs. 2021 Aug 28;19(9):492. doi: 10.3390/md19090492 (PMC8465095; doi:10.3390/md19090492)
Supplement: Supplementary file 1 [file marinedrugs-19-00492-s001.zip]

Archive with 1 entries (1 files):
- marinedrugs-1354996-supplementary.pdf
